# Supplementary material for: Diarrhea in the Returning Traveler: A Simulation Case for Medical Students to Learn About Global Health
Source: MedEdPORTAL. 2020 Aug 12;16:10935. doi: 10.15766/mep_2374-8265.10935 (PMC7431184; doi:10.15766/mep_2374-8265.10935)
Supplement: Supplementary file 1 — Simulation Case Template.docxStudent Guide.docxFaculty Guide.docxEvaluation.docxLaboratory Values.docxStandardized Nurse Guide.docx [file mep_2374-8265.10935-s001.zip]

Archive with 7 entries (7 files):
- A. Simulation Case Template.docx
- B. Student Guide.docx
- C. Faculty Guide.docx
- D. Evaluation.docx
- E. Laboratory Values.docx
- F. Standardized Nurse Guide.docx
- _Educational_Summary_Report_10935.pdf
